# Supplementary material for: Optimal design and operation of Photovoltage distributed generators and shunt compensators for the Vietnam alternative current distribution network to reduce annual energy loss
Source: PLoS One. 2026 Mar 2;21(3):e0342402. doi: 10.1371/journal.pone.0342402 (PMC12952659; doi:10.1371/journal.pone.0342402)
Supplement: S1 Table — Detailed electrical parameters and configuration data of distribution lines used for the Chinfon feeder ACDN. (XLSX) [file pone.0342402.s001.xlsx]

## Sheet: Sheet1
	Branch	From Bus	To Bus	Resistance (ohm)	Reactance (ohm)
	1	1	2	0.15433	0.30965
	2	2	3	0.09137	0.18333
	3	3	4	0.0829	0.16632
	4	4	5	0.02324	0.04662
	5	5	6	0.03454	0.0693
	6	6	7	0.05055	0.10143
	7	7	8	0.00707	0.01418
	8	8	9	0.00659	0.01323
	9	9	10	0.01806	0.03623
	10	10	11	0.01853	0.03717
	11	11	12	0.02512	0.0504
	12	12	13	0.00471	0.00945
	13	8	14	0.01335	0.02678
	14	14	15	0.00341	0.003
	15	15	16	0.01413	0.02835
	16	16	17	0.01963	0.03938
	17	17	18	0.00173	0.00347
	18	18	19	0.01727	0.03465
	19	19	20	0.01256	0.0252
	20	20	21	0.0157	0.0315
	21	21	22	0.01366	0.02741
	22	22	23	0.01444	0.02898
	23	23	24	0.00204	0.0041
	24	10	25	0.00318	0.0017
	25	25	26	0.0074	0.00396
	26	26	27	0.00022	0.00012
	27	10	28	0.01403	0.0075
	28	28	29	0.00022	0.00012
	29	29	30	0.00022	0.00012
	30	12	31	0.00393	0.00788
	31	31	32	0.00393	0.00788
	32	5	33	0.01617	0.03245
	33	33	34	0.01099	0.02205
	34	34	35	0.07285	0.14616
	35	35	36	0.04019	0.08064
	36	36	37	0.00518	0.0104
	37	36	38	0.04019	0.08064
	38	14	39	0.00895	0.01796
	39	39	40	0.01804	0.01584
	40	14	41	0.00254	0.00223
	41	41	42	0.00063	0.00126
	42	42	43	0.00785	0.01575
	43	43	44	0.01256	0.0252
	44	44	45	0.00361	0.00725
	45	45	46	0.00393	0.00788
	46	16	47	0.00236	0.00473
	47	47	48	0.00157	0.00315
	48	48	49	0.00047	0.00095
	49	49	50	0.00408	0.00819
	50	50	51	0.00942	0.0189
	51	51	52	0.0055	0.01103
	52	52	53	0.00094	0.00189
	53	18	54	0.01717	0.01507
	54	18	55	0.01112	0.00976
