# Supplementary material for: Optimal design and operation of Photovoltage distributed generators and shunt compensators for the Vietnam alternative current distribution network to reduce annual energy loss
Source: PLoS One. 2026 Mar 2;21(3):e0342402. doi: 10.1371/journal.pone.0342402 (PMC12952659; doi:10.1371/journal.pone.0342402)
Supplement: S2 Table — Load demand data for buses in the Chinfon feeder ACDN used for simulation and analysis. (XLSX) [file pone.0342402.s002.xlsx]

## Sheet: Sheet1
	Bus	Active power (kW)	Reactive power (kVAr)
	2	9.47	6.37
	3	422.4	79.2
	4	69.3	229.95
	11	15.72	5.72
	13	11.83	4
	17	22	13.2
	19	148.5	1.1
	20	1494.24	461.12
	22	1879.5	613.2
	23	39.513	34.434
	24	2.9	2.4
	25	289.018	110.027
	26	109.94	39.38
	31	35.16	20.76
	33	12.56	1.08
	34	184.8	66
	35	1056	132
	37	15.86	8.32
	39	37.4	5.5
	40	16.92	2.28
	41	8.85	4.8
	42	43.26	22.05
	43	354.496	98.895
	44	112.8	23.04
	45	1.509	3.824
	46	131.34	5.28
	49	40.32	7.56
	50	15.04	17.36
	51	4.28	1.81
	52	191.98	83.12
	53	40.48	11.88
	54	396.6	66
	55	440.64	110.44
